# Supplementary material for: Familial adenomatous patients with desmoid tumours show increased expression of miR-34a in serum and high levels in tumours
Source: Oncoscience. 2016 Jun 30;3(5-6):173–85. doi: 10.18632/oncoscience.312 (PMC4965260; doi:10.18632/oncoscience.312)
Supplement: Supplementary file 2 [file oncoscience-03-173-s002.xlsx]

## Sheet: Sheet1
Target gene	Representative transcript	Gene name	Conserved sites total	Conserved 8mer sites	Conserved 7mer-m8 sites	Conserved 7mer-A1 sites	Poorly conserved sites total	Poorly conserved 8mer sites	Poorly conserved 7mer-m8 sites	Poorly conserved 7mer-A1 sites	Representative miRNA	Total context++ score	Aggregate PCT	Previous TargetScan publication(s)	Links to sites in UTRs
HCN3	NM_020897	hyperpolarization activated cyclic nucleotide-gated potassium channel 3	4	4	0	0	2	1	0	1	hsa-miR-34a	-1.67	> 0.99	2005, 2007, 2009	Sites in UTR
KCNK3	NM_002246	potassium channel, subfamily K, member 3	2	1	1	0	2	0	2	0	hsa-miR-34a	-0.85	0.92		Sites in UTR
ESYT3	NM_031913	extended synaptotagmin-like protein 3	1	1	0	0	2	1	0	1	hsa-miR-34a	-0.84	0.16		Sites in UTR
PPP1R11	NM_021959	protein phosphatase 1, regulatory (inhibitor) subunit 11	2	2	0	0	0	0	0	0	hsa-miR-34a	-0.78	0.99	2005, 2007, 2009	Sites in UTR
TGIF2	NM_001199513	TGFB-induced factor homeobox 2	1	1	0	0	1	1	0	0	hsa-miR-34a	-0.71	0.76	2005, 2007, 2009	Sites in UTR
FOSL1	NM_005438	FOS-like antigen 1	1	1	0	0	1	1	0	0	hsa-miR-34a	-0.66	0.59	2009	Sites in UTR
MPP2	NM_005374	membrane protein, palmitoylated 2 (MAGUK p55 subfamily member 2)	2	1	1	0	1	0	1	0	hsa-miR-34a	-0.62	0.91	2005, 2007, 2009	Sites in UTR
PACS1	NM_018026	phosphofurin acidic cluster sorting protein 1	2	2	0	0	0	0	0	0	hsa-miR-34a	-0.62	0.99	2005, 2007, 2009	Sites in UTR
GABRA3	NM_000808	gamma-aminobutyric acid (GABA) A receptor, alpha 3	1	1	0	0	1	0	1	0	hsa-miR-34a	-0.61	0.89	2009	Sites in UTR
LGR4	NM_018490	leucine-rich repeat containing G protein-coupled receptor 4	1	1	0	0	1	0	1	0	hsa-miR-34a	-0.61	0.68	2005, 2007, 2009	Sites in UTR
FOXJ2	NM_018416	forkhead box J2	1	0	1	0	1	1	0	0	hsa-miR-34a	-0.6	0.72	2005, 2007, 2009	Sites in UTR
LIMD2	NM_030576	LIM domain containing 2	1	1	0	0	1	1	0	0	hsa-miR-34a	-0.59	0.73	2007, 2009	Sites in UTR
TSN	NM_004622	translin	1	1	0	0	1	1	0	0	hsa-miR-34a	-0.58	0.76	2009	Sites in UTR
PVRL1	NM_002855	poliovirus receptor-related 1 (herpesvirus entry mediator C)	2	1	1	0	5	0	4	1	hsa-miR-34a	-0.57	0.97	2007, 2009	Sites in UTR
VPS37B	NM_024667	vacuolar protein sorting 37 homolog B (S. cerevisiae)	1	1	0	0	2	0	2	0	hsa-miR-34a	-0.57	0.67	2009	Sites in UTR
BMP3	NM_001201	bone morphogenetic protein 3	1	1	0	0	1	0	0	1	hsa-miR-34a	-0.55	0.91	2009	Sites in UTR
CAPN6	NM_014289	calpain 6	1	0	1	0	1	1	0	0	hsa-miR-34a	-0.55	0.58	2005, 2007	Sites in UTR
TRIM67	NM_001004342	tripartite motif containing 67	1	1	0	0	1	1	0	0	hsa-miR-34a	-0.54	0.91	2009	Sites in UTR
NUMBL	NM_004756	numb homolog (Drosophila)-like	2	1	1	0	0	0	0	0	hsa-miR-34a	-0.53	0.98	2003, 2005, 2007, 2009	Sites in UTR
FGF23	NM_020638	fibroblast growth factor 23	1	1	0	0	1	0	1	0	hsa-miR-34a	-0.51	0.31	2009	Sites in UTR
FOXP1	NM_032682	forkhead box P1	2	0	2	0	0	0	0	0	hsa-miR-34a	-0.51	0.91	2005, 2007, 2009	Sites in UTR
ZNF281	NM_012482	zinc finger protein 281	1	1	0	0	0	0	0	0	hsa-miR-34a	-0.51	0.87	2005, 2007, 2009	Sites in UTR
FAM70A	NM_001104544	family with sequence similarity 70, member A	1	1	0	0	0	0	0	0	hsa-miR-34a	-0.51	0.82	2007, 2009	Sites in UTR
PHF15	NM_015288	PHD finger protein 15	1	0	0	1	2	1	0	1	hsa-miR-34a	-0.51	0.66	2005, 2007, 2009	Sites in UTR
PDGFRA	NM_006206	platelet-derived growth factor receptor, alpha polypeptide	2	0	1	1	0	0	0	0	hsa-miR-34a	-0.5	0.9	2005, 2007, 2009	Sites in UTR
PPFIA1	NM_003626	protein tyrosine phosphatase, receptor type, f polypeptide (PTPRF), interacting protein (liprin), alpha 1	1	1	0	0	0	0	0	0	hsa-miR-34a	-0.5	0.64	2005, 2007, 2009	Sites in UTR
LRRC40	NM_017768	leucine rich repeat containing 40	1	1	0	0	0	0	0	0	hsa-miR-34a	-0.49	0.4	2009	Sites in UTR
ALG13	NM_001099922	asparagine-linked glycosylation 13 homolog (S. cerevisiae)	1	1	0	0	0	0	0	0	hsa-miR-34a	-0.48	0.73		Sites in UTR
IL6R	NM_000565	interleukin 6 receptor	1	1	0	0	1	0	1	0	hsa-miR-34a	-0.48	0.73	2009	Sites in UTR
CR2	NM_001006658	complement component (3d/Epstein Barr virus) receptor 2	1	1	0	0	0	0	0	0	hsa-miR-34a	-0.48	0.23	2009	Sites in UTR
PLAG1	NM_001114634	pleiomorphic adenoma gene 1	1	1	0	0	0	0	0	0	hsa-miR-34a	-0.48	0.81	2009	Sites in UTR
STX17	NM_017919	syntaxin 17	2	1	0	1	0	0	0	0	hsa-miR-34a	-0.47	0.9	2005, 2007, 2009	Sites in UTR
SYN2	NM_003178	synapsin II	1	1	0	0	1	0	1	0	hsa-miR-34a	-0.47	0.54	2005, 2007, 2009	Sites in UTR
DPYSL4	NM_006426	dihydropyrimidinase-like 4	2	1	1	0	0	0	0	0	hsa-miR-34a	-0.47	0.97	2005, 2007, 2009	Sites in UTR
OLIG3	NM_175747	oligodendrocyte transcription factor 3	1	1	0	0	0	0	0	0	hsa-miR-34a	-0.47	0.26		Sites in UTR
TAF5	NM_006951	TAF5 RNA polymerase II, TATA box binding protein (TBP)-associated factor, 100kDa	1	1	0	0	0	0	0	0	hsa-miR-34a	-0.46	0.5	2005, 2007, 2009	Sites in UTR
ELMOD1	NM_001130037	ELMO/CED-12 domain containing 1	1	0	1	0	1	0	1	0	hsa-miR-34a	-0.46	0.76	2005, 2007, 2009	Sites in UTR
STRN3	NM_001083893	striatin, calmodulin binding protein 3	1	1	0	0	0	0	0	0	hsa-miR-34a	-0.46	0.78	2009	Sites in UTR
CPLX2	NM_001008220	complexin 2	2	2	0	0	1	1	0	0	hsa-miR-34a	-0.46	0.99	2005, 2007, 2009	Sites in UTR
GNAO1	NM_020988	guanine nucleotide binding protein (G protein), alpha activating activity polypeptide O	1	1	0	0	0	0	0	0	hsa-miR-34a	-0.46	0.8		Sites in UTR
SGSM2	NM_001098509	small G protein signaling modulator 2	1	1	0	0	1	1	0	0	hsa-miR-34a	-0.46	0.76	2005, 2007, 2009	Sites in UTR
AXL	NM_001699	AXL receptor tyrosine kinase	1	1	0	0	0	0	0	0	hsa-miR-34a	-0.45	0.9	2005, 2007, 2009	Sites in UTR
DDX17	NM_001098504	DEAD (Asp-Glu-Ala-Asp) box polypeptide 17	1	1	0	0	0	0	0	0	hsa-miR-34a	-0.45	0.77	2005, 2007, 2009	Sites in UTR
ALDOA	NM_000034	aldolase A, fructose-bisphosphate	1	1	0	0	0	0	0	0	hsa-miR-34a	-0.45	0.62	2005, 2007, 2009	Sites in UTR
FUK	NM_145059	fucokinase	1	1	0	0	0	0	0	0	hsa-miR-34a	-0.45	0.18		Sites in UTR
NOS1AP	NM_001126060	nitric oxide synthase 1 (neuronal) adaptor protein	1	1	0	0	2	0	1	1	hsa-miR-34a	-0.44	0.77		Sites in UTR
KIAA1210	NM_020721	KIAA1210	1	1	0	0	1	0	1	0	hsa-miR-34a	-0.44	0.59	2009	Sites in UTR
DNAJC24	NM_181706	DnaJ (Hsp40) homolog, subfamily C, member 24	1	1	0	0	0	0	0	0	hsa-miR-34a	-0.43	0.7	2009	Sites in UTR
FBXO30	NM_032145	F-box protein 30	1	1	0	0	0	0	0	0	hsa-miR-34a	-0.43	0.15	2005, 2007	Sites in UTR
PNOC	NM_006228	prepronociceptin	1	1	0	0	0	0	0	0	hsa-miR-34a	-0.42	0.72	2005, 2007, 2009	Sites in UTR
ZDHHC16	NM_032327	zinc finger, DHHC-type containing 16	1	1	0	0	0	0	0	0	hsa-miR-34a	-0.42	0.85	2009	Sites in UTR
INA	NM_032727	internexin neuronal intermediate filament protein, alpha	1	1	0	0	0	0	0	0	hsa-miR-34a	-0.42	0.72	2009	Sites in UTR
SIDT1	NM_017699	SID1 transmembrane family, member 1	1	1	0	0	0	0	0	0	hsa-miR-34a	-0.42	0.72	2005, 2007, 2009	Sites in UTR
ABCD1	NM_000033	ATP-binding cassette, sub-family D (ALD), member 1	1	1	0	0	1	0	1	0	hsa-miR-34a	-0.41	0.8	2005, 2007, 2009	Sites in UTR
ORMDL3	NM_139280	ORM1-like 3 (S. cerevisiae)	1	1	0	0	0	0	0	0	hsa-miR-34a	-0.41	0.28	2009	Sites in UTR
UBP1	NM_001128160	upstream binding protein 1 (LBP-1a)	1	1	0	0	0	0	0	0	hsa-miR-34a	-0.41	0.72	2005, 2007, 2009	Sites in UTR
MEX3C	NM_016626	mex-3 homolog C (C. elegans)	1	1	0	0	0	0	0	0	hsa-miR-34a	-0.4	0.77	2005, 2007, 2009	Sites in UTR
STX1A	NM_001165903	syntaxin 1A (brain)	1	1	0	0	1	0	0	1	hsa-miR-34a	-0.4	0.87	2009	Sites in UTR
LOC647589	NM_001191054	hypothetical protein LOC647589	1	1	0	0	0	0	0	0	hsa-miR-34a	-0.4	0.14		Sites in UTR
EVI5L	NM_001159944	ecotropic viral integration site 5-like	2	0	2	0	0	0	0	0	hsa-miR-34a	-0.4	0.92	2005, 2007, 2009	Sites in UTR
RTN4RL1	NM_178568	reticulon 4 receptor-like 1	1	1	0	0	0	0	0	0	hsa-miR-34a	-0.4	0.9	2005, 2007, 2009	Sites in UTR
UBN2	NM_173569	ubinuclein 2	1	0	0	1	2	1	1	0	hsa-miR-34a	-0.39	0.66	2009	Sites in UTR
ZNF641	NM_001172681	zinc finger protein 641	1	1	0	0	0	0	0	0	hsa-miR-34a	-0.39	0.23	2009	Sites in UTR
CUEDC1	NM_017949	CUE domain containing 1	1	1	0	0	0	0	0	0	hsa-miR-34a	-0.39	0.72	2007, 2009	Sites in UTR
TNRC18	NM_001080495	trinucleotide repeat containing 18	1	1	0	0	0	0	0	0	hsa-miR-34a	-0.38	0.83	2009	Sites in UTR
C9orf125	NM_032342	chromosome 9 open reading frame 125	1	0	1	0	1	0	0	1	hsa-miR-34a	-0.38	0.78	2009	Sites in UTR
SERPINF2	NM_000934	serpin peptidase inhibitor, clade F (alpha-2 antiplasmin, pigment epithelium derived factor), member 2	1	1	0	0	0	0	0	0	hsa-miR-34a	-0.38	0.76	2009	Sites in UTR
PRKD1	NM_002742	protein kinase D1	1	0	0	1	1	0	0	1	hsa-miR-34a	-0.38	0.61	2005, 2007, 2009	Sites in UTR
MAP2K1	NM_002755	mitogen-activated protein kinase kinase 1	1	1	0	0	0	0	0	0	hsa-miR-34a	-0.38	0.83	2007, 2009	Sites in UTR
CASP2	NM_001224	caspase 2, apoptosis-related cysteine peptidase	1	1	0	0	0	0	0	0	hsa-miR-34a	-0.38	0.91	2009	Sites in UTR
C14orf28	NM_001017923	chromosome 14 open reading frame 28	1	1	0	0	0	0	0	0	hsa-miR-34a	-0.38	0.72	2007, 2009	Sites in UTR
TMEM200B	NM_001003682	transmembrane protein 200B	2	1	0	1	0	0	0	0	hsa-miR-34a	-0.38	0.89	2005, 2007, 2009	Sites in UTR
CORO1C	NM_014325	coronin, actin binding protein, 1C	1	1	0	0	0	0	0	0	hsa-miR-34a	-0.37	0.72	2005, 2007, 2009	Sites in UTR
TOM1	NM_001135729	target of myb1 (chicken)	1	1	0	0	1	0	1	0	hsa-miR-34a	-0.37	0.72	2009	Sites in UTR
DGKZ	NM_001105540	diacylglycerol kinase, zeta	1	1	0	0	0	0	0	0	hsa-miR-34a	-0.37	0.81	2005, 2007, 2009	Sites in UTR
GPR85	NM_001146265	G protein-coupled receptor 85	1	0	1	0	1	0	0	1	hsa-miR-34a	-0.36	0.73	2005, 2007, 2009	Sites in UTR
ADO	NM_032804	2-aminoethanethiol (cysteamine) dioxygenase	1	1	0	0	0	0	0	0	hsa-miR-34a	-0.36	0.82	2009	Sites in UTR
XPO5	NM_020750	exportin 5	1	1	0	0	0	0	0	0	hsa-miR-34a	-0.36	0.72	2005, 2007, 2009	Sites in UTR
DPP3	NM_005700	dipeptidyl-peptidase 3	1	1	0	0	0	0	0	0	hsa-miR-34a	-0.36	0.29	2007	Sites in UTR
GAS1	NM_002048	growth arrest-specific 1	1	1	0	0	0	0	0	0	hsa-miR-34a	-0.36	0.64	2009	Sites in UTR
C3orf58	NM_001134470	chromosome 3 open reading frame 58	1	1	0	0	0	0	0	0	hsa-miR-34a	-0.36	0.4	2009	Sites in UTR
ARHGAP44	NM_014859	Rho GTPase activating protein 44	1	1	0	0	0	0	0	0	hsa-miR-34a	-0.36	0.7		Sites in UTR
CACNB3	NM_000725	calcium channel, voltage-dependent, beta 3 subunit	1	1	0	0	0	0	0	0	hsa-miR-34a	-0.36	0.69	2005, 2007, 2009	Sites in UTR
KIAA1045	NM_015297	KIAA1045	1	1	0	0	0	0	0	0	hsa-miR-34a	-0.35	0.81	2009	Sites in UTR
FBXO10	NM_012166	F-box protein 10	1	1	0	0	1	0	1	0	hsa-miR-34a	-0.35	0.76	2007, 2009	Sites in UTR
ASB1	NM_001040445	ankyrin repeat and SOCS box containing 1	1	1	0	0	2	1	1	0	hsa-miR-34a	-0.35	0.76	2005, 2007, 2009	Sites in UTR
MTMR9	NM_015458	myotubularin related protein 9	2	0	2	0	0	0	0	0	hsa-miR-34a	-0.35	0.92	2009	Sites in UTR
LRCH1	NM_001164213	leucine-rich repeats and calponin homology (CH) domain containing 1	1	0	1	0	2	0	0	2	hsa-miR-34a	-0.35	0.86		Sites in UTR
LRRTM2	NM_015564	leucine rich repeat transmembrane neuronal 2	1	1	0	0	1	0	0	1	hsa-miR-34a	-0.35	0.73	2009	Sites in UTR
CNTN2	NM_005076	contactin 2 (axonal)	1	1	0	0	1	0	0	1	hsa-miR-34a	-0.35	0.78	2005, 2007, 2009	Sites in UTR
ZBTB46	NM_025224	zinc finger and BTB domain containing 46	1	1	0	0	1	0	1	0	hsa-miR-34a	-0.34	0.76		Sites in UTR
CCDC135	NM_032269	coiled-coil domain containing 135	1	1	0	0	0	0	0	0	hsa-miR-34a	-0.34	0.58	2009	Sites in UTR
CA7	NM_001014435	carbonic anhydrase VII	1	1	0	0	0	0	0	0	hsa-miR-34a	-0.34	0.72	2005, 2007, 2009	Sites in UTR
SLC5A3	NM_006933	solute carrier family 5 (sodium/myo-inositol cotransporter), member 3	1	1	0	0	0	0	0	0	hsa-miR-34a	-0.34	0.65	2009	Sites in UTR
ACSL4	NM_004458	acyl-CoA synthetase long-chain family member 4	1	1	0	0	0	0	0	0	hsa-miR-34a	-0.34	0.9	2003, 2005, 2007, 2009	Sites in UTR
MTA2	NM_004739	metastasis associated 1 family, member 2	1	1	0	0	0	0	0	0	hsa-miR-34a	-0.34	0.83	2005, 2007, 2009	Sites in UTR
ARPP19	NM_006628	cAMP-regulated phosphoprotein, 19kDa	1	1	0	0	0	0	0	0	hsa-miR-34a	-0.34	0.74	2009	Sites in UTR
VAT1	NM_006373	vesicle amine transport protein 1 homolog (T. californica)	1	1	0	0	0	0	0	0	hsa-miR-34a	-0.34	0.62	2005, 2007, 2009	Sites in UTR
PPP1R16B	NM_001172735	protein phosphatase 1, regulatory (inhibitor) subunit 16B	1	1	0	0	1	0	1	0	hsa-miR-34a	-0.34	0.82	2005, 2007, 2009	Sites in UTR
CSF1R	NM_005211	colony stimulating factor 1 receptor	1	1	0	0	0	0	0	0	hsa-miR-34a	-0.34	0.72	2005, 2007, 2009	Sites in UTR
RCAN1	NM_004414	regulator of calcineurin 1	1	1	0	0	0	0	0	0	hsa-miR-34a	-0.34	0.4	2009	Sites in UTR
ZCCHC17	NM_016505	zinc finger, CCHC domain containing 17	1	1	0	0	0	0	0	0	hsa-miR-34a	-0.34	0.83	2007, 2009	Sites in UTR
ProSAPiP1	NM_014731	ProSAPiP1 protein	1	0	1	0	2	0	2	0	hsa-miR-34a	-0.34	0.8	2005, 2007, 2009	Sites in UTR
TMEM184B	NM_001195071	transmembrane protein 184B	1	0	0	1	2	0	2	0	hsa-miR-34a	-0.34	0.7	2005, 2007	Sites in UTR
TUSC5	NM_172367	tumor suppressor candidate 5	1	0	0	1	1	0	1	0	hsa-miR-34a	-0.34	0.69	2009	Sites in UTR
CHMP7	NM_152272	CHMP family, member 7	1	1	0	0	0	0	0	0	hsa-miR-34a	-0.34	0.13	2007	Sites in UTR
RPS6KA4	NM_001006944	ribosomal protein S6 kinase, 90kDa, polypeptide 4	1	0	1	0	1	0	1	0	hsa-miR-34a	-0.33	0.76	2005, 2007, 2009	Sites in UTR
MGAT5B	NM_001199172	mannosyl (alpha-1,6-)-glycoprotein beta-1,6-N-acetyl-glucosaminyltransferase, isozyme B	1	1	0	0	0	0	0	0	hsa-miR-34a	-0.33	0.72	2005, 2007, 2009	Sites in UTR
MBP	NM_001025081	myelin basic protein	1	1	0	0	0	0	0	0	hsa-miR-34a	-0.33	0.48		Sites in UTR
SNX15	NM_013306	sorting nexin 15	1	1	0	0	0	0	0	0	hsa-miR-34a	-0.33	0.9	2005, 2007, 2009	Sites in UTR
EIF2C4	NM_017629	eukaryotic translation initiation factor 2C, 4	1	1	0	0	0	0	0	0	hsa-miR-34a	-0.33	0.69	2005, 2007, 2009	Sites in UTR
TMEM104	NM_017728	transmembrane protein 104	1	1	0	0	1	0	1	0	hsa-miR-34a	-0.33	0.34	2009	Sites in UTR
FAT3	NM_001008781	FAT tumor suppressor homolog 3 (Drosophila)	1	0	0	1	2	0	1	1	hsa-miR-34a	-0.33	0.82	2009	Sites in UTR
FAT4	NM_024582	FAT tumor suppressor homolog 4 (Drosophila)	1	1	0	0	0	0	0	0	hsa-miR-34a	-0.33	0.15		Sites in UTR
TRIM41	NM_033549	tripartite motif containing 41	1	1	0	0	0	0	0	0	hsa-miR-34a	-0.32	0.28	2009	Sites in UTR
SAR1A	NM_001142648	SAR1 homolog A (S. cerevisiae)	1	1	0	0	0	0	0	0	hsa-miR-34a	-0.32	0.56	2007, 2009	Sites in UTR
ELL2	NM_012081	elongation factor, RNA polymerase II, 2	1	1	0	0	1	0	1	0	hsa-miR-34a	-0.32	0.5	2009	Sites in UTR
ADAMTSL4	NM_019032	ADAMTS-like 4	1	1	0	0	0	0	0	0	hsa-miR-34a	-0.32	0.22		Sites in UTR
USP31	NM_020718	ubiquitin specific peptidase 31	1	1	0	0	2	0	1	1	hsa-miR-34a	-0.32	0.85	2007, 2009	Sites in UTR
TMEM164	NM_017698	transmembrane protein 164	1	1	0	0	1	0	1	0	hsa-miR-34a	-0.32	0.69		Sites in UTR
IRF1	NM_002198	interferon regulatory factor 1	1	1	0	0	0	0	0	0	hsa-miR-34a	-0.32	0.34		Sites in UTR
BRPF3	NM_015695	bromodomain and PHD finger containing, 3	1	1	0	0	0	0	0	0	hsa-miR-34a	-0.31	0.64	2005, 2007, 2009	Sites in UTR
ATG4B	NM_013325	ATG4 autophagy related 4 homolog B (S. cerevisiae)	1	1	0	0	0	0	0	0	hsa-miR-34a	-0.31	0.72	2007, 2009	Sites in UTR
CBFA2T3	NM_005187	core-binding factor, runt domain, alpha subunit 2; translocated to, 3	1	1	0	0	0	0	0	0	hsa-miR-34a	-0.31	0.91	2005, 2007, 2009	Sites in UTR
ATMIN	NM_015251	ATM interactor	1	0	1	0	0	0	0	0	hsa-miR-34a	-0.31	0.72	2009	Sites in UTR
RALGDS	NM_001042368	ral guanine nucleotide dissociation stimulator	1	1	0	0	0	0	0	0	hsa-miR-34a	-0.3	0.7	2005, 2007, 2009	Sites in UTR
TFCP2L1	NM_014553	transcription factor CP2-like 1	1	0	0	1	3	0	2	1	hsa-miR-34a	-0.3	0.75		Sites in UTR
RNF44	NM_014901	ring finger protein 44	1	0	0	1	1	1	0	0	hsa-miR-34a	-0.3	0.64	2005, 2007, 2009	Sites in UTR
FOXN2	NM_002158	forkhead box N2	2	0	0	2	0	0	0	0	hsa-miR-34a	-0.3	0.87	2007, 2009	Sites in UTR
WASF1	NM_001024934	WAS protein family, member 1	1	0	1	0	0	0	0	0	hsa-miR-34a	-0.3	0.65	2005, 2007	Sites in UTR
EPN2	NM_001102664	epsin 2	1	1	0	0	0	0	0	0	hsa-miR-34a	-0.3	0.32		Sites in UTR
FBXO41	NM_001080410	F-box protein 41	1	0	1	0	1	1	0	0	hsa-miR-34a	-0.29	0.72	2007, 2009	Sites in UTR
FOSB	NM_001114171	FBJ murine osteosarcoma viral oncogene homolog B	1	1	0	0	0	0	0	0	hsa-miR-34a	-0.29	0.33	2009	Sites in UTR
KDM4C	NM_015061	lysine (K)-specific demethylase 4C	1	1	0	0	0	0	0	0	hsa-miR-34a	-0.29	0.28		Sites in UTR
DAAM1	NM_014992	dishevelled associated activator of morphogenesis 1	1	0	1	0	0	0	0	0	hsa-miR-34a	-0.29	0.72	2005, 2007, 2009	Sites in UTR
TRANK1	NM_014831	tetratricopeptide repeat and ankyrin repeat containing 1	1	1	0	0	0	0	0	0	hsa-miR-34a	-0.29	0.72	2009	Sites in UTR
RANBP10	NM_020850	RAN binding protein 10	1	0	1	0	2	1	0	1	hsa-miR-34a	-0.29	0.58		Sites in UTR
GLCE	NM_015554	glucuronic acid epimerase	2	0	2	0	0	0	0	0	hsa-miR-34a	-0.28	0.85	2005, 2007, 2009	Sites in UTR
TBC1D13	NM_018201	TBC1 domain family, member 13	1	0	1	0	1	0	1	0	hsa-miR-34a	-0.28	0.76		Sites in UTR
SLC30A3	NM_003459	solute carrier family 30 (zinc transporter), member 3	1	1	0	0	0	0	0	0	hsa-miR-34a	-0.28	0.55	2005, 2007, 2009	Sites in UTR
DCP1A	NM_018403	DCP1 decapping enzyme homolog A (S. cerevisiae)	2	0	1	1	0	0	0	0	hsa-miR-34a	-0.28	0.89	2009	Sites in UTR
PDCD4	NM_001199492	programmed cell death 4 (neoplastic transformation inhibitor)	1	0	0	1	1	0	0	1	hsa-miR-34a	-0.28	0.65	2009	Sites in UTR
C2CD4A	NM_207322	C2 calcium-dependent domain containing 4A	1	1	0	0	0	0	0	0	hsa-miR-34a	-0.28	0.35	2009	Sites in UTR
UNG	NM_003362	uracil-DNA glycosylase	1	0	0	1	1	0	1	0	hsa-miR-34a	-0.28	0.64		Sites in UTR
UHRF2	NM_152896	ubiquitin-like with PHD and ring finger domains 2	1	0	1	0	0	0	0	0	hsa-miR-34a	-0.28	0.71	2005, 2007, 2009	Sites in UTR
ORAI3	NM_152288	ORAI calcium release-activated calcium modulator 3	2	0	2	0	0	0	0	0	hsa-miR-34a	-0.28	0.84	2009	Sites in UTR
MAP1A	NM_002373	microtubule-associated protein 1A	1	0	1	0	1	0	0	1	hsa-miR-34a	-0.28	0.73	2005, 2007, 2009	Sites in UTR
PRKCE	NM_005400	protein kinase C, epsilon	1	0	1	0	0	0	0	0	hsa-miR-34a	-0.28	0.72		Sites in UTR
LHPP	NM_001167880	phospholysine phosphohistidine inorganic pyrophosphate phosphatase	1	0	1	0	1	0	1	0	hsa-miR-34a	-0.27	0.62		Sites in UTR
ACSL1	NM_001995	acyl-CoA synthetase long-chain family member 1	1	0	1	0	0	0	0	0	hsa-miR-34a	-0.27	0.72	2005, 2007, 2009	Sites in UTR
OTUD3	NM_015207	OTU domain containing 3	1	0	1	0	1	1	0	0	hsa-miR-34a	-0.27	0.4		Sites in UTR
NTN4	NM_021229	netrin 4	1	1	0	0	0	0	0	0	hsa-miR-34a	-0.27	0.2		Sites in UTR
C11orf95	NM_001144936	chromosome 11 open reading frame 95	1	1	0	0	2	1	1	0	hsa-miR-34a	-0.27	0.74		Sites in UTR
JHDM1D	NM_030647	jumonji C domain containing histone demethylase 1 homolog D (S. cerevisiae)	1	0	1	0	0	0	0	0	hsa-miR-34a	-0.27	0.72	2009	Sites in UTR
ANKRD52	NM_173595	ankyrin repeat domain 52	2	1	1	0	3	0	1	2	hsa-miR-34a	-0.27	0.99	2009	Sites in UTR
C14orf43	NM_001043318	chromosome 14 open reading frame 43	1	0	1	0	0	0	0	0	hsa-miR-34a	-0.27	0.72	2007, 2009	Sites in UTR
AK3	NM_001199852	adenylate kinase 3	1	1	0	0	1	0	1	0	hsa-miR-34a	-0.26	0.74		Sites in UTR
ARID4B	NM_001206794	AT rich interactive domain 4B (RBP1-like)	1	0	1	0	0	0	0	0	hsa-miR-34a	-0.26	0.61	2005, 2007	Sites in UTR
CTNND2	NM_001332	catenin (cadherin-associated protein), delta 2 (neural plakophilin-related arm-repeat protein)	1	0	1	0	0	0	0	0	hsa-miR-34a	-0.26	0.72	2005, 2007, 2009	Sites in UTR
SLC6A1	NM_003042	solute carrier family 6 (neurotransmitter transporter, GABA), member 1	1	1	0	0	1	0	0	1	hsa-miR-34a	-0.26	0.24		Sites in UTR
AHCYL2	NM_001130720	adenosylhomocysteinase-like 2	1	0	1	0	0	0	0	0	hsa-miR-34a	-0.26	0.72	2005, 2007, 2009	Sites in UTR
PIP5K1A	NM_001135636	phosphatidylinositol-4-phosphate 5-kinase, type I, alpha	1	1	0	0	0	0	0	0	hsa-miR-34a	-0.26	0.56	2005, 2007, 2009	Sites in UTR
LRRC7	NM_020794	leucine rich repeat containing 7	1	0	1	0	0	0	0	0	hsa-miR-34a	-0.26	0.72	2009	Sites in UTR
MYH9	NM_002473	myosin, heavy chain 9, non-muscle	1	0	1	0	0	0	0	0	hsa-miR-34a	-0.26	0.72	2009	Sites in UTR
NRXN2	NM_015080	neurexin 2	1	1	0	0	0	0	0	0	hsa-miR-34a	-0.26	0.68	2005, 2007, 2009	Sites in UTR
C5orf41	NM_153607	chromosome 5 open reading frame 41	1	0	0	1	1	0	1	0	hsa-miR-34a	-0.26	0.69	2005, 2007, 2009	Sites in UTR
MRPL52	NM_178336	mitochondrial ribosomal protein L52	1	0	1	0	0	0	0	0	hsa-miR-34a	-0.25	0.72	2009	Sites in UTR
FOXG1	NM_005249	forkhead box G1	1	0	1	0	0	0	0	0	hsa-miR-34a	-0.25	0.43	2005, 2007, 2009	Sites in UTR
LMAN2L	NM_001142292	lectin, mannose-binding 2-like	1	0	1	0	0	0	0	0	hsa-miR-34a	-0.25	0.4	2005, 2007	Sites in UTR
SGTA	NM_003021	small glutamine-rich tetratricopeptide repeat (TPR)-containing, alpha	1	1	0	0	0	0	0	0	hsa-miR-34a	-0.25	0.76	2009	Sites in UTR
ZIC5	NM_033132	Zic family member 5	1	0	1	0	0	0	0	0	hsa-miR-34a	-0.25	0.35	2007	Sites in UTR
FAM107A	NM_001076778	family with sequence similarity 107, member A	1	1	0	0	2	0	1	1	hsa-miR-34a	-0.25	0.46	2009	Sites in UTR
RSPO4	NM_001029871	R-spondin 4	1	0	1	0	1	0	1	0	hsa-miR-34a	-0.25	0.72	2009	Sites in UTR
TMEM109	NM_024092	transmembrane protein 109	1	0	1	0	0	0	0	0	hsa-miR-34a	-0.25	0.72	2007	Sites in UTR
AAGAB	NM_024666	alpha- and gamma-adaptin binding protein	1	1	0	0	0	0	0	0	hsa-miR-34a	-0.24	0.29	2009	Sites in UTR
CAMTA1	NM_015215	calmodulin binding transcription activator 1	1	1	0	0	0	0	0	0	hsa-miR-34a	-0.24	0.69	2005, 2007, 2009	Sites in UTR
DCX	NM_000555	doublecortin	1	1	0	0	0	0	0	0	hsa-miR-34a	-0.24	0.91	2005, 2007, 2009	Sites in UTR
C8orf37	NM_177965	chromosome 8 open reading frame 37	1	0	1	0	0	0	0	0	hsa-miR-34a	-0.24	0.72	2009	Sites in UTR
LYPLAL1	NM_138794	lysophospholipase-like 1	1	0	0	1	0	0	0	0	hsa-miR-34a	-0.23	0.64		Sites in UTR
NSD1	NM_022455	nuclear receptor binding SET domain protein 1	2	1	0	1	0	0	0	0	hsa-miR-34a	-0.23	0.97		Sites in UTR
HK1	NM_000188	hexokinase 1	1	0	1	0	1	0	1	0	hsa-miR-34a	-0.23	0.72		Sites in UTR
RBFOX2	NM_001031695	RNA binding protein, fox-1 homolog (C. elegans) 2	1	0	1	0	1	0	1	0	hsa-miR-34a	-0.23	0.56		Sites in UTR
SLC16A2	NM_006517	solute carrier family 16, member 2 (monocarboxylic acid transporter 8)	1	1	0	0	1	0	0	1	hsa-miR-34a	-0.23	0.52	2009	Sites in UTR
SVOP	NM_018711	SV2 related protein homolog (rat)	1	0	1	0	0	0	0	0	hsa-miR-34a	-0.23	0.72	2007, 2009	Sites in UTR
PTPRM	NM_001105244	protein tyrosine phosphatase, receptor type, M	1	0	1	0	0	0	0	0	hsa-miR-34a	-0.23	0.72	2005, 2007, 2009	Sites in UTR
CRHR1	NM_001145146	corticotropin releasing hormone receptor 1	1	1	0	0	0	0	0	0	hsa-miR-34a	-0.23	0.72	2005, 2007, 2009	Sites in UTR
FOXQ1	NM_033260	forkhead box Q1	1	0	1	0	0	0	0	0	hsa-miR-34a	-0.23	0.52		Sites in UTR
CYTH4	NM_013385	cytohesin 4	1	1	0	0	1	0	1	0	hsa-miR-34a	-0.23	0.38		Sites in UTR
FNDC3B	NM_001135095	fibronectin type III domain containing 3B	1	0	0	1	0	0	0	0	hsa-miR-34a	-0.23	0.58	2005, 2007, 2009	Sites in UTR
CRTC1	NM_001098482	CREB regulated transcription coactivator 1	1	0	1	0	0	0	0	0	hsa-miR-34a	-0.22	0.72	2009	Sites in UTR
TP73	NM_001126240	tumor protein p73	1	0	0	1	1	0	1	0	hsa-miR-34a	-0.22	0.69		Sites in UTR
CACNG2	NM_006078	calcium channel, voltage-dependent, gamma subunit 2	1	1	0	0	0	0	0	0	hsa-miR-34a	-0.22	0.66		Sites in UTR
RASGRP4	NM_001146202	RAS guanyl releasing protein 4	1	0	1	0	0	0	0	0	hsa-miR-34a	-0.22	0.32		Sites in UTR
LRRC55	NM_001005210	leucine rich repeat containing 55	2	0	2	0	1	0	0	1	hsa-miR-34a	-0.22	0.86	2007, 2009	Sites in UTR
RALGPS1	NM_014636	Ral GEF with PH domain and SH3 binding motif 1	1	1	0	0	1	1	0	0	hsa-miR-34a	-0.22	0.89	2005, 2007, 2009	Sites in UTR
RORA	NM_002943	RAR-related orphan receptor A	1	0	1	0	0	0	0	0	hsa-miR-34a	-0.22	0.72		Sites in UTR
TOB2	NM_016272	transducer of ERBB2, 2	1	1	0	0	2	0	2	0	hsa-miR-34a	-0.22	0.73	2005, 2007, 2009	Sites in UTR
SPEG	NM_001173476	SPEG complex locus	1	0	1	0	0	0	0	0	hsa-miR-34a	-0.22	0.72		Sites in UTR
CNTNAP1	NM_003632	contactin associated protein 1	1	0	1	0	0	0	0	0	hsa-miR-34a	-0.22	0.72	2005, 2007, 2009	Sites in UTR
LGI1	NM_005097	leucine-rich, glioma inactivated 1	1	0	0	1	0	0	0	0	hsa-miR-34a	-0.22	0.62	2005, 2007, 2009	Sites in UTR
GRID1	NM_017551	glutamate receptor, ionotropic, delta 1	1	0	1	0	0	0	0	0	hsa-miR-34a	-0.21	0.72	2005, 2007, 2009	Sites in UTR
SLC7A2	NM_001008539	solute carrier family 7 (cationic amino acid transporter, y+ system), member 2	1	1	0	0	0	0	0	0	hsa-miR-34a	-0.21	0.16	2009	Sites in UTR
PCLO	NM_014510	piccolo (presynaptic cytomatrix protein)	1	1	0	0	0	0	0	0	hsa-miR-34a	-0.21	0.81		Sites in UTR
TNRC6B	NM_001024843	trinucleotide repeat containing 6B	1	1	0	0	3	0	2	1	hsa-miR-34a	-0.21	0.77	2007, 2009	Sites in UTR
FRMD4A	NM_018027	FERM domain containing 4A	1	0	1	0	0	0	0	0	hsa-miR-34a	-0.21	0.72	2005, 2007, 2009	Sites in UTR
GDAP1L1	NM_024034	ganglioside-induced differentiation-associated protein 1-like 1	1	0	1	0	0	0	0	0	hsa-miR-34a	-0.21	0.46	2005, 2007	Sites in UTR
GPR12	NM_005288	G protein-coupled receptor 12	1	0	1	0	0	0	0	0	hsa-miR-34a	-0.21	0.72		Sites in UTR
CHD1	NM_001270	chromodomain helicase DNA binding protein 1	1	0	1	0	0	0	0	0	hsa-miR-34a	-0.21	0.72	2009	Sites in UTR
ACVR2B	NM_001106	activin A receptor, type IIB	2	2	0	0	2	0	1	1	hsa-miR-34a	-0.21	0.87	2009	Sites in UTR
SVIP	NM_148893	small VCP/p97-interacting protein	1	0	0	1	0	0	0	0	hsa-miR-34a	-0.21	0.59	2009	Sites in UTR
SIRT6	NM_001193285	sirtuin 6	1	0	1	0	0	0	0	0	hsa-miR-34a	-0.21	0.33		Sites in UTR
MAPK13	NM_002754	mitogen-activated protein kinase 13	1	0	1	0	0	0	0	0	hsa-miR-34a	-0.2	0.5		Sites in UTR
ASPHD2	NM_020437	aspartate beta-hydroxylase domain containing 2	2	0	1	1	0	0	0	0	hsa-miR-34a	-0.2	0.88		Sites in UTR
JAG1	NM_000214	jagged 1	1	0	1	0	1	0	1	0	hsa-miR-34a	-0.2	0.76	2005, 2007, 2009	Sites in UTR
SLC44A2	NM_001145056	solute carrier family 44, member 2	1	0	1	0	0	0	0	0	hsa-miR-34a	-0.2	0.72	2007, 2009	Sites in UTR
USF1	NM_007122	upstream transcription factor 1	1	0	1	0	0	0	0	0	hsa-miR-34a	-0.2	0.72	2009	Sites in UTR
SYT9	NM_175733	synaptotagmin IX	1	0	1	0	0	0	0	0	hsa-miR-34a	-0.2	0.72	2009	Sites in UTR
FAT2	NM_001447	FAT tumor suppressor homolog 2 (Drosophila)	1	0	1	0	0	0	0	0	hsa-miR-34a	-0.2	0.72	2009	Sites in UTR
RNF213	NM_020914	ring finger protein 213	1	0	1	0	1	0	1	0	hsa-miR-34a	-0.2	0.67	2009	Sites in UTR
PIGZ	NM_025163	phosphatidylinositol glycan anchor biosynthesis, class Z	1	0	1	0	0	0	0	0	hsa-miR-34a	-0.2	0.68		Sites in UTR
PID1	NM_001100818	phosphotyrosine interaction domain containing 1	1	0	0	1	0	0	0	0	hsa-miR-34a	-0.19	0.64	2007, 2009	Sites in UTR
HNRNPUL2	NM_001079559	heterogeneous nuclear ribonucleoprotein U-like 2	1	0	0	1	1	0	0	1	hsa-miR-34a	-0.19	0.58		Sites in UTR
SCML2	NM_006089	sex comb on midleg-like 2 (Drosophila)	1	1	0	0	0	0	0	0	hsa-miR-34a	-0.19	0.46	2005, 2007, 2009	Sites in UTR
ATXN7	NM_000333	ataxin 7	1	1	0	0	0	0	0	0	hsa-miR-34a	-0.19	0.87		Sites in UTR
AGTRAP	NM_001040194	angiotensin II receptor-associated protein	1	0	1	0	0	0	0	0	hsa-miR-34a	-0.19	0.72	2009	Sites in UTR
RAE1	NM_001015885	RAE1 RNA export 1 homolog (S. pombe)	1	0	1	0	0	0	0	0	hsa-miR-34a	-0.19	0.72		Sites in UTR
STAC2	NM_198993	SH3 and cysteine rich domain 2	1	0	1	0	0	0	0	0	hsa-miR-34a	-0.19	0.72	2005, 2007, 2009	Sites in UTR
GLRA3	NM_001042543	glycine receptor, alpha 3	1	0	0	1	0	0	0	0	hsa-miR-34a	-0.19	0.63	2009	Sites in UTR
TMEM97	NM_014573	transmembrane protein 97	1	0	1	0	0	0	0	0	hsa-miR-34a	-0.18	0.72	2009	Sites in UTR
COPS7B	NM_022730	COP9 constitutive photomorphogenic homolog subunit 7B (Arabidopsis)	1	0	1	0	0	0	0	0	hsa-miR-34a	-0.18	0.72	2005, 2007, 2009	Sites in UTR
YY1	NM_003403	YY1 transcription factor	1	0	0	1	0	0	0	0	hsa-miR-34a	-0.18	0.63	2005, 2007, 2009	Sites in UTR
PHF19	NM_015651	PHD finger protein 19	1	0	0	1	0	0	0	0	hsa-miR-34a	-0.18	0.64	2005, 2007, 2009	Sites in UTR
MAPT	NM_001123066	microtubule-associated protein tau	1	0	1	0	2	1	0	1	hsa-miR-34a	-0.18	0.63	2005, 2007	Sites in UTR
DOCK3	NM_004947	dedicator of cytokinesis 3	1	1	0	0	1	0	1	0	hsa-miR-34a	-0.18	0.37	2009	Sites in UTR
NMT2	NM_004808	N-myristoyltransferase 2	1	0	0	1	0	0	0	0	hsa-miR-34a	-0.18	0.63	2009	Sites in UTR
ZSCAN29	NM_152455	zinc finger and SCAN domain containing 29	1	1	0	0	1	0	0	1	hsa-miR-34a	-0.18	0.42	2009	Sites in UTR
ATXN7L3B	NM_001136262	ataxin 7-like 3B	1	0	1	0	1	0	1	0	hsa-miR-34a	-0.18	0.74		Sites in UTR
SIX3	NM_005413	SIX homeobox 3	1	0	1	0	0	0	0	0	hsa-miR-34a	-0.18	0.72		Sites in UTR
C12orf59	NM_153022	chromosome 12 open reading frame 59	1	1	0	0	0	0	0	0	hsa-miR-34a	-0.18	0.63	2009	Sites in UTR
RIC8B	NM_018157	resistance to inhibitors of cholinesterase 8 homolog B (C. elegans)	1	0	1	0	0	0	0	0	hsa-miR-34a	-0.17	0.72	2007, 2009	Sites in UTR
ZNF275	NM_001080485	zinc finger protein 275	1	0	0	1	2	0	1	1	hsa-miR-34a	-0.17	0.68	2009	Sites in UTR
SYNJ1	NM_001160302	synaptojanin 1	1	1	0	0	0	0	0	0	hsa-miR-34a	-0.17	0.72	2005, 2007, 2009	Sites in UTR
PGAP2	NM_001145438	post-GPI attachment to proteins 2	1	0	1	0	0	0	0	0	hsa-miR-34a	-0.17	0.71	2009	Sites in UTR
FOXP2	NM_001172766	forkhead box P2	1	0	0	1	0	0	0	0	hsa-miR-34a	-0.17	0.63	2009	Sites in UTR
RTF1	NM_015138	Rtf1, Paf1/RNA polymerase II complex component, homolog (S. cerevisiae)	1	0	0	1	0	0	0	0	hsa-miR-34a	-0.17	0.63	2007, 2009	Sites in UTR
NAT8L	NM_178557	N-acetyltransferase 8-like (GCN5-related, putative)	1	0	1	0	5	1	3	1	hsa-miR-34a	-0.17	0.78		Sites in UTR
TSPAN18	NM_130783	tetraspanin 18	1	0	1	0	1	0	1	0	hsa-miR-34a	-0.17	0.62		Sites in UTR
MLLT1	NM_005934	myeloid/lymphoid or mixed-lineage leukemia (trithorax homolog, Drosophila); translocated to, 1	1	0	1	0	1	0	1	0	hsa-miR-34a	-0.17	0.6	2009	Sites in UTR
ESRRA	NM_004451	estrogen-related receptor alpha	1	0	1	0	0	0	0	0	hsa-miR-34a	-0.17	0.72	2005, 2007, 2009	Sites in UTR
DNAJB2	NM_006736	DnaJ (Hsp40) homolog, subfamily B, member 2	1	0	1	0	0	0	0	0	hsa-miR-34a	-0.17	0.61		Sites in UTR
MON2	NM_015026	MON2 homolog (S. cerevisiae)	1	1	0	0	1	1	0	0	hsa-miR-34a	-0.17	0.58	2009	Sites in UTR
KCNH7	NM_033272	potassium voltage-gated channel, subfamily H (eag-related), member 7	1	0	0	1	0	0	0	0	hsa-miR-34a	-0.16	0.62	2007, 2009	Sites in UTR
SPRN	NM_001012508	shadow of prion protein homolog (zebrafish)	1	1	0	0	1	0	0	1	hsa-miR-34a	-0.16	0.74	2007, 2009	Sites in UTR
VWA5B2	NM_138345	von Willebrand factor A domain containing 5B2	1	0	1	0	0	0	0	0	hsa-miR-34a	-0.16	0.72		Sites in UTR
WTAP	NM_004906	Wilms tumor 1 associated protein	1	0	0	1	0	0	0	0	hsa-miR-34a	-0.16	0.61		Sites in UTR
CPD	NM_001199775	carboxypeptidase D	1	1	0	0	0	0	0	0	hsa-miR-34a	-0.16	0.13		Sites in UTR
INHBB	NM_002193	inhibin, beta B	1	0	0	1	0	0	0	0	hsa-miR-34a	-0.16	0.64	2005, 2007, 2009	Sites in UTR
GABBR2	NM_005458	gamma-aminobutyric acid (GABA) B receptor, 2	1	0	0	1	0	0	0	0	hsa-miR-34a	-0.16	0.63	2009	Sites in UTR
AGAP2	NM_001122772	ArfGAP with GTPase domain, ankyrin repeat and PH domain 2	1	0	1	0	0	0	0	0	hsa-miR-34a	-0.16	0.72	2009	Sites in UTR
SPCS2	NM_014752	signal peptidase complex subunit 2 homolog (S. cerevisiae)	1	0	0	1	0	0	0	0	hsa-miR-34a	-0.16	0.64	2005, 2007, 2009	Sites in UTR
TM9SF3	NM_020123	transmembrane 9 superfamily member 3	1	0	0	1	0	0	0	0	hsa-miR-34a	-0.16	0.61	2007	Sites in UTR
TMEM167B	NM_020141	transmembrane protein 167B	1	0	0	1	0	0	0	0	hsa-miR-34a	-0.16	0.57		Sites in UTR
APH1A	NM_016022	anterior pharynx defective 1 homolog A (C. elegans)	1	0	1	0	0	0	0	0	hsa-miR-34a	-0.16	0.66		Sites in UTR
SERPINE1	NM_000602	serpin peptidase inhibitor, clade E (nexin, plasminogen activator inhibitor type 1), member 1	1	1	0	0	0	0	0	0	hsa-miR-34a	-0.16	0.72	2005, 2007, 2009	Sites in UTR
DCAF7	NM_005828	DDB1 and CUL4 associated factor 7	1	0	1	0	0	0	0	0	hsa-miR-34a	-0.16	0.72	2009	Sites in UTR
RAP1GAP	NM_001145657	RAP1 GTPase activating protein	1	0	1	0	0	0	0	0	hsa-miR-34a	-0.16	0.72		Sites in UTR
SNX4	NM_003794	sorting nexin 4	1	0	0	1	0	0	0	0	hsa-miR-34a	-0.16	0.58	2005, 2007	Sites in UTR
PGF	NM_001207012	placental growth factor	1	0	0	1	0	0	0	0	hsa-miR-34a	-0.16	0.55	2005, 2007	Sites in UTR
MYRIP	NM_015460	myosin VIIA and Rab interacting protein	2	1	1	0	0	0	0	0	hsa-miR-34a	-0.16	0.9	2005, 2007, 2009	Sites in UTR
PKIA	NM_006823	protein kinase (cAMP-dependent, catalytic) inhibitor alpha	1	0	1	0	0	0	0	0	hsa-miR-34a	-0.15	0.72	2005, 2007, 2009	Sites in UTR
NKTR	NM_005385	natural killer-tumor recognition sequence	1	0	0	1	1	0	0	1	hsa-miR-34a	-0.15	0.62		Sites in UTR
MAP4K4	NM_001242559	mitogen-activated protein kinase kinase kinase kinase 4	1	0	1	0	0	0	0	0	hsa-miR-34a	-0.15	0.72	2009	Sites in UTR
FNDC8	NM_017559	fibronectin type III domain containing 8	1	0	1	0	0	0	0	0	hsa-miR-34a	-0.15	0.71	2003, 2007, 2009	Sites in UTR
UBE2G1	NM_003342	ubiquitin-conjugating enzyme E2G 1	1	0	0	1	0	0	0	0	hsa-miR-34a	-0.15	0.61	2009	Sites in UTR
EHD4	NM_139265	EH-domain containing 4	1	0	1	0	0	0	0	0	hsa-miR-34a	-0.15	0.71	2009	Sites in UTR
AMPD2	NM_004037	adenosine monophosphate deaminase 2	1	0	1	0	0	0	0	0	hsa-miR-34a	-0.15	0.72		Sites in UTR
ZER1	NM_006336	zer-1 homolog (C. elegans)	1	0	1	0	1	0	1	0	hsa-miR-34a	-0.15	0.71	2007, 2009	Sites in UTR
SLC27A4	NM_005094	solute carrier family 27 (fatty acid transporter), member 4	1	0	0	1	0	0	0	0	hsa-miR-34a	-0.15	0.63	2005, 2007	Sites in UTR
CDC25A	NM_001789	cell division cycle 25 homolog A (S. pombe)	1	0	0	1	0	0	0	0	hsa-miR-34a	-0.14	0.63	2005, 2007, 2009	Sites in UTR
SCN1A	NM_001165963	sodium channel, voltage-gated, type I, alpha subunit	1	0	0	1	0	0	0	0	hsa-miR-34a	-0.14	0.63	2007, 2009	Sites in UTR
ERC1	NM_178039	ELKS/RAB6-interacting/CAST family member 1	1	1	0	0	1	0	0	1	hsa-miR-34a	-0.14	0.74		Sites in UTR
COPZ1	NM_016057	coatomer protein complex, subunit zeta 1	1	0	0	1	0	0	0	0	hsa-miR-34a	-0.14	0.56		Sites in UTR
SLC31A2	NM_001860	solute carrier family 31 (copper transporters), member 2	1	0	1	0	0	0	0	0	hsa-miR-34a	-0.14	0.32		Sites in UTR
RGMB	NM_001012761	RGM domain family, member B	1	1	0	0	0	0	0	0	hsa-miR-34a	-0.14	0.42	2009	Sites in UTR
WSCD2	NM_014653	WSC domain containing 2	1	0	1	0	0	0	0	0	hsa-miR-34a	-0.14	0.72	2005, 2007, 2009	Sites in UTR
TBC1D25	NM_002536	TBC1 domain family, member 25	1	0	1	0	0	0	0	0	hsa-miR-34a	-0.14	0.71	2007, 2009	Sites in UTR
LMNB2	NM_032737	lamin B2	1	0	0	1	0	0	0	0	hsa-miR-34a	-0.14	0.62	2009	Sites in UTR
TNP1	NM_003284	transition protein 1 (during histone to protamine replacement)	1	0	0	1	0	0	0	0	hsa-miR-34a	-0.14	0.56		Sites in UTR
SP2	NM_003110	Sp2 transcription factor	1	0	1	0	0	0	0	0	hsa-miR-34a	-0.14	0.33	2005, 2007	Sites in UTR
KIAA0753	NM_014804	KIAA0753	1	0	1	0	0	0	0	0	hsa-miR-34a	-0.14	0.71	2009	Sites in UTR
NAP1L5	NM_153757	nucleosome assembly protein 1-like 5	1	0	0	1	0	0	0	0	hsa-miR-34a	-0.14	0.6	2005, 2007	Sites in UTR
NDST1	NM_001543	N-deacetylase/N-sulfotransferase (heparan glucosaminyl) 1	3	0	2	1	2	0	1	1	hsa-miR-34a	-0.14	0.98	2007, 2009	Sites in UTR
PODXL	NM_001018111	podocalyxin-like	1	1	0	0	0	0	0	0	hsa-miR-34a	-0.14	0.77	2005, 2007, 2009	Sites in UTR
SIPA1	NM_006747	signal-induced proliferation-associated 1	1	0	1	0	0	0	0	0	hsa-miR-34a	-0.14	0.72	2009	Sites in UTR
TNKS	NM_003747	tankyrase, TRF1-interacting ankyrin-related ADP-ribose polymerase	1	0	0	1	2	0	1	1	hsa-miR-34a	-0.14	0.66	2009	Sites in UTR
ACTR1A	NM_005736	ARP1 actin-related protein 1 homolog A, centractin alpha (yeast)	1	0	1	0	0	0	0	0	hsa-miR-34a	-0.14	0.45	2005, 2007, 2009	Sites in UTR
TMEM201	NM_001130924	transmembrane protein 201	1	0	1	0	0	0	0	0	hsa-miR-34a	-0.14	0.71		Sites in UTR
C15orf53	NM_207444	chromosome 15 open reading frame 53	1	0	0	1	0	0	0	0	hsa-miR-34a	-0.13	0.63	2005, 2007, 2009	Sites in UTR
TOX	NM_014729	thymocyte selection-associated high mobility group box	1	0	0	1	0	0	0	0	hsa-miR-34a	-0.13	0.62	2009	Sites in UTR
SKI	NM_003036	v-ski sarcoma viral oncogene homolog (avian)	1	0	1	0	0	0	0	0	hsa-miR-34a	-0.13	0.52		Sites in UTR
AFF3	NM_001025108	AF4/FMR2 family, member 3	1	0	0	1	0	0	0	0	hsa-miR-34a	-0.13	0.63	2009	Sites in UTR
PPP1R9B	NM_032595	protein phosphatase 1, regulatory (inhibitor) subunit 9B	1	0	0	1	0	0	0	0	hsa-miR-34a	-0.13	0.58	2007	Sites in UTR
CDKN1C	NM_000076	cyclin-dependent kinase inhibitor 1C (p57, Kip2)	1	0	1	0	0	0	0	0	hsa-miR-34a	-0.13	0.72	2009	Sites in UTR
B4GALT2	NM_001005417	UDP-Gal:betaGlcNAc beta 1,4- galactosyltransferase, polypeptide 2	1	0	1	0	0	0	0	0	hsa-miR-34a	-0.13	0.72	2007, 2009	Sites in UTR
F2RL2	NM_004101	coagulation factor II (thrombin) receptor-like 2	1	1	0	0	0	0	0	0	hsa-miR-34a	-0.13	0.56	2005, 2007, 2009	Sites in UTR
PGRMC2	NM_006320	progesterone receptor membrane component 2	1	0	0	1	0	0	0	0	hsa-miR-34a	-0.13	0.64	2007, 2009	Sites in UTR
TFDP2	NM_001178138	transcription factor Dp-2 (E2F dimerization partner 2)	1	0	1	0	0	0	0	0	hsa-miR-34a	-0.13	0.72	2005, 2007	Sites in UTR
DCAF11	NM_001163484	DDB1 and CUL4 associated factor 11	1	0	0	1	0	0	0	0	hsa-miR-34a	-0.13	0.59		Sites in UTR
CPEB2	NM_001177381	cytoplasmic polyadenylation element binding protein 2	1	0	0	1	0	0	0	0	hsa-miR-34a	-0.12	0.61	2005, 2007, 2009	Sites in UTR
FNDC5	NM_001171940	fibronectin type III domain containing 5	1	0	1	0	0	0	0	0	hsa-miR-34a	-0.12	0.72	2009	Sites in UTR
SLC7A6	NM_001076785	solute carrier family 7 (amino acid transporter light chain, y+L system), member 6	1	1	0	0	0	0	0	0	hsa-miR-34a	-0.12	0.67	2009	Sites in UTR
ERLIN1	NM_001100626	ER lipid raft associated 1	1	0	1	0	0	0	0	0	hsa-miR-34a	-0.12	0.69		Sites in UTR
UBR1	NM_174916	ubiquitin protein ligase E3 component n-recognin 1	1	0	0	1	0	0	0	0	hsa-miR-34a	-0.12	0.55		Sites in UTR
VCL	NM_003373	vinculin	1	0	1	0	0	0	0	0	hsa-miR-34a	-0.12	0.72	2005, 2007, 2009	Sites in UTR
CSMD1	NM_033225	CUB and Sushi multiple domains 1	1	0	0	1	0	0	0	0	hsa-miR-34a	-0.12	0.63	2009	Sites in UTR
RARB	NM_000965	retinoic acid receptor, beta	1	0	0	1	0	0	0	0	hsa-miR-34a	-0.12	0.56	2005, 2007	Sites in UTR
DAB2IP	NM_032552	DAB2 interacting protein	1	0	0	1	0	0	0	0	hsa-miR-34a	-0.11	0.57	2005, 2007	Sites in UTR
NAV2	NM_001111018	neuron navigator 2	1	0	0	1	0	0	0	0	hsa-miR-34a	-0.11	0.56	2009	Sites in UTR
FAM126B	NM_173822	family with sequence similarity 126, member B	1	0	1	0	0	0	0	0	hsa-miR-34a	-0.11	0.72	2007	Sites in UTR
NR2C2	NM_003298	nuclear receptor subfamily 2, group C, member 2	1	0	0	1	0	0	0	0	hsa-miR-34a	-0.11	0.6		Sites in UTR
GNAI2	NM_001166425	guanine nucleotide binding protein (G protein), alpha inhibiting activity polypeptide 2	1	0	0	1	0	0	0	0	hsa-miR-34a	-0.11	0.63	2005, 2007, 2009	Sites in UTR
WNT1	NM_005430	wingless-type MMTV integration site family, member 1	1	0	1	0	0	0	0	0	hsa-miR-34a	-0.11	0.72	2005, 2007, 2009	Sites in UTR
ZNF287	NM_020653	zinc finger protein 287	1	0	0	1	0	0	0	0	hsa-miR-34a	-0.11	0.6		Sites in UTR
SYVN1	NM_032431	synovial apoptosis inhibitor 1, synoviolin	2	0	2	0	0	0	0	0	hsa-miR-34a	-0.11	0.92	2005, 2007, 2009	Sites in UTR
SHE	NM_001010846	Src homology 2 domain containing E	1	0	0	1	0	0	0	0	hsa-miR-34a	-0.11	0.6		Sites in UTR
TMEM33	NM_018126	transmembrane protein 33	1	0	0	1	0	0	0	0	hsa-miR-34a	-0.11	0.63		Sites in UTR
GSG1	NM_001080554	germ cell associated 1	1	0	1	0	0	0	0	0	hsa-miR-34a	-0.1	0.4		Sites in UTR
ATG9A	NM_001077198	ATG9 autophagy related 9 homolog A (S. cerevisiae)	1	0	0	1	0	0	0	0	hsa-miR-34a	-0.1	0.64	2007, 2009	Sites in UTR
ATXN7L3	NM_001098833	ataxin 7-like 3	1	0	1	0	2	0	2	0	hsa-miR-34a	-0.1	0.8	2009	Sites in UTR
C3orf62	NM_198562	chromosome 3 open reading frame 62	1	1	0	0	0	0	0	0	hsa-miR-34a	-0.1	0.68		Sites in UTR
NEDD4L	NM_001144964	neural precursor cell expressed, developmentally down-regulated 4-like	1	0	0	1	1	0	1	0	hsa-miR-34a	-0.1	0.69		Sites in UTR
GPX8	NM_001008397	glutathione peroxidase 8 (putative)	1	1	0	0	0	0	0	0	hsa-miR-34a	-0.1	0.32		Sites in UTR
PDE4B	NM_001037339	phosphodiesterase 4B, cAMP-specific	1	0	1	0	0	0	0	0	hsa-miR-34a	-0.1	0.67	2009	Sites in UTR
VPS37D	NM_001077621	vacuolar protein sorting 37 homolog D (S. cerevisiae)	1	0	1	0	0	0	0	0	hsa-miR-34a	-0.09	0.54		Sites in UTR
ADAMTS10	NM_030957	ADAM metallopeptidase with thrombospondin type 1 motif, 10	1	0	1	0	0	0	0	0	hsa-miR-34a	-0.09	0.52		Sites in UTR
KLC2	NM_001134774	kinesin light chain 2	1	0	1	0	0	0	0	0	hsa-miR-34a	-0.09	0.65		Sites in UTR
C3orf70	NM_001025266	chromosome 3 open reading frame 70	1	0	0	1	1	1	0	0	hsa-miR-34a	-0.09	0.64	2007, 2009	Sites in UTR
ABR	NM_001092	active BCR-related gene	1	1	0	0	0	0	0	0	hsa-miR-34a	-0.09	0.73	2005, 2007, 2009	Sites in UTR
NCOR2	NM_001077261	nuclear receptor corepressor 2	1	0	1	0	0	0	0	0	hsa-miR-34a	-0.09	0.56		Sites in UTR
GRHL2	NM_024915	grainyhead-like 2 (Drosophila)	1	0	0	1	1	0	0	1	hsa-miR-34a	-0.09	0.64	2009	Sites in UTR
NAA50	NM_025146	N(alpha)-acetyltransferase 50, NatE catalytic subunit	1	0	1	0	0	0	0	0	hsa-miR-34a	-0.09	0.72	2007, 2009	Sites in UTR
SLC12A2	NM_001046	solute carrier family 12 (sodium/potassium/chloride transporters), member 2	1	0	0	1	0	0	0	0	hsa-miR-34a	-0.09	0.64	2005, 2007, 2009	Sites in UTR
OBFC1	NM_024928	oligonucleotide/oligosaccharide-binding fold containing 1	1	0	1	0	0	0	0	0	hsa-miR-34a	-0.09	0.72		Sites in UTR
FAM46A	NM_017633	family with sequence similarity 46, member A	1	1	0	0	1	0	0	1	hsa-miR-34a	-0.09	0.7	2007, 2009	Sites in UTR
ONECUT2	NM_004852	one cut homeobox 2	1	0	0	1	3	0	0	3	hsa-miR-34a	-0.08	0.68	2007, 2009	Sites in UTR
POFUT1	NM_015352	protein O-fucosyltransferase 1	1	0	1	0	0	0	0	0	hsa-miR-34a	-0.08	0.72	2005, 2007, 2009	Sites in UTR
MAZ	NM_001042539	MYC-associated zinc finger protein (purine-binding transcription factor)	1	0	1	0	0	0	0	0	hsa-miR-34a	-0.08	0.71	2007	Sites in UTR
SFMBT2	NM_001018039	Scm-like with four mbt domains 2	1	0	1	0	0	0	0	0	hsa-miR-34a	-0.08	0.71		Sites in UTR
GIGYF1	NM_022574	GRB10 interacting GYF protein 1	1	0	1	0	0	0	0	0	hsa-miR-34a	-0.07	0.65	2007, 2009	Sites in UTR
CTDSP2	NM_005730	CTD (carboxy-terminal domain, RNA polymerase II, polypeptide A) small phosphatase 2	1	0	1	0	0	0	0	0	hsa-miR-34a	-0.07	0.72	2009	Sites in UTR
ST8SIA3	NM_015879	ST8 alpha-N-acetyl-neuraminide alpha-2,8-sialyltransferase 3	1	0	1	0	0	0	0	0	hsa-miR-34a	-0.07	0.72	2009	Sites in UTR
KCNN3	NM_001204087	potassium intermediate/small conductance calcium-activated channel, subfamily N, member 3	1	1	0	0	1	0	0	1	hsa-miR-34a	-0.07	0.33		Sites in UTR
DSEL	NM_032160	dermatan sulfate epimerase-like	1	0	0	1	0	0	0	0	hsa-miR-34a	-0.06	0.61	2009	Sites in UTR
SPRED1	NM_152594	sprouty-related, EVH1 domain containing 1	1	1	0	0	0	0	0	0	hsa-miR-34a	-0.06	0.56		Sites in UTR
SHISA7	NM_001145176	shisa homolog 7 (Xenopus laevis)	2	0	2	0	1	0	1	0	hsa-miR-34a	-0.06	0.88		Sites in UTR
NEURL1B	NM_001142651	neuralized homolog 1B (Drosophila)	1	0	1	0	2	0	2	0	hsa-miR-34a	> -0.06	0.8		Sites in UTR
PCYOX1	NM_016297	prenylcysteine oxidase 1	1	0	0	1	0	0	0	0	hsa-miR-34a	-0.06	0.62		Sites in UTR
WDR37	NM_014023	WD repeat domain 37	1	0	0	1	0	0	0	0	hsa-miR-34a	-0.05	0.62	2009	Sites in UTR
CREB5	NM_001011666	cAMP responsive element binding protein 5	1	1	0	0	1	0	1	0	hsa-miR-34a	-0.05	0.79	2005, 2007, 2009	Sites in UTR
GRSF1	NM_001098477	G-rich RNA sequence binding factor 1	1	0	0	1	1	0	0	1	hsa-miR-34a	-0.05	0.58	2009	Sites in UTR
PAPPA	NM_002581	pregnancy-associated plasma protein A, pappalysin 1	1	0	1	0	0	0	0	0	hsa-miR-34a	-0.05	0.43		Sites in UTR
ERP44	NM_015051	endoplasmic reticulum protein 44	1	0	0	1	0	0	0	0	hsa-miR-34a	-0.04	0.63	2009	Sites in UTR
RIMS4	NM_001205317	regulating synaptic membrane exocytosis 4	1	0	1	0	1	0	1	0	hsa-miR-34a	> -0.04	0.48	2005, 2007	Sites in UTR
NOS1	NM_000620	nitric oxide synthase 1 (neuronal)	1	1	0	0	1	0	0	1	hsa-miR-34a	> -0.04	0.2		Sites in UTR
CACNA2D2	NM_001005505	calcium channel, voltage-dependent, alpha 2/delta subunit 2	1	0	1	0	0	0	0	0	hsa-miR-34a	-0.04	0.72	2009	Sites in UTR
KIAA1024	NM_015206	KIAA1024	1	0	1	0	0	0	0	0	hsa-miR-34a	-0.04	0.72	2009	Sites in UTR
RELT	NM_032871	RELT tumor necrosis factor receptor	1	0	1	0	0	0	0	0	hsa-miR-34a	-0.03	0.51		Sites in UTR
SPRY3	NM_005840	sprouty homolog 3 (Drosophila)	1	1	0	0	0	0	0	0	hsa-miR-34a	> -0.03	0.64	2005, 2007, 2009	Sites in UTR
CSNK1G1	NM_022048	casein kinase 1, gamma 1	1	1	0	0	0	0	0	0	hsa-miR-34a	> -0.03	0.42	2007, 2009	Sites in UTR
MLEC	NM_014730	malectin	1	1	0	0	0	0	0	0	hsa-miR-34a	> -0.03	0.14		Sites in UTR
FAIM2	NM_012306	Fas apoptotic inhibitory molecule 2	1	1	0	0	0	0	0	0	hsa-miR-34a	> -0.03	0.12		Sites in UTR
NEUROD2	NM_006160	neurogenic differentiation 2	1	0	1	0	0	0	0	0	hsa-miR-34a	-0.03	0.72	2007	Sites in UTR
BCL9L	NM_182557	B-cell CLL/lymphoma 9-like	1	0	1	0	0	0	0	0	hsa-miR-34a	-0.03	0.29	2005, 2007	Sites in UTR
RAPH1	NM_213589	Ras association (RalGDS/AF-6) and pleckstrin homology domains 1	1	0	1	0	0	0	0	0	hsa-miR-34a	-0.03	0.72	2009	Sites in UTR
UCK2	NM_012474	uridine-cytidine kinase 2	1	0	1	0	0	0	0	0	hsa-miR-34a	> -0.02	0.72		Sites in UTR
LPHN1	NM_001008701	latrophilin 1	1	0	1	0	0	0	0	0	hsa-miR-34a	> -0.02	0.71	2005, 2007, 2009	Sites in UTR
JPH3	NM_020655	junctophilin 3	1	0	1	0	0	0	0	0	hsa-miR-34a	> -0.02	0.71	2009	Sites in UTR
C1orf21	NM_030806	chromosome 1 open reading frame 21	1	0	1	0	0	0	0	0	hsa-miR-34a	> -0.02	0.69		Sites in UTR
ZC3H7B	NM_017590	zinc finger CCCH-type containing 7B	1	0	1	0	0	0	0	0	hsa-miR-34a	> -0.02	0.33	2007	Sites in UTR
NPTX1	NM_002522	neuronal pentraxin I	1	0	1	0	0	0	0	0	hsa-miR-34a	> -0.02	0.29	2005, 2007	Sites in UTR
CYCS	NM_018947	cytochrome c, somatic	1	0	1	0	1	0	0	1	hsa-miR-34a	> -0.03	0.72	2009	Sites in UTR
CUX1	NM_001202543	cut-like homeobox 1	1	0	0	1	0	0	0	0	hsa-miR-34a	-0.01	0.64		Sites in UTR
PDK3	NM_001142386	pyruvate dehydrogenase kinase, isozyme 3	1	0	0	1	0	0	0	0	hsa-miR-34a	> -0.01	0.63		Sites in UTR
ABLIM1	NM_001003407	actin binding LIM protein 1	1	0	0	1	0	0	0	0	hsa-miR-34a	> -0.01	0.58	2009	Sites in UTR
EEF2K	NM_013302	eukaryotic elongation factor-2 kinase	1	0	1	0	0	0	0	0	hsa-miR-34a	N/A	0.72	2007, 2009	Sites in UTR
LRRC56	NM_198075	leucine rich repeat containing 56	1	1	0	0	0	0	0	0	hsa-miR-34a	N/A	0.31		Sites in UTR
AKIP1	NM_001206645	A kinase (PRKA) interacting protein 1	1	1	0	0	0	0	0	0	hsa-miR-34a	N/A	0.3		Sites in UTR
